# Supplementary material for: Integrative GWAS and transcriptomic analyses reveal regulatory genes controlling shoot branching in sunflower
Source: Front Plant Sci. 2025 Sep 22;16:1674383. doi: 10.3389/fpls.2025.1674383 (PMC12497784; doi:10.3389/fpls.2025.1674383)
Supplement: Supplementary file 4 [file Table1.xlsx]

## Sheet: Sheet1
Sample	Accession	BioProject accession	BioSample accession	Raw Reads	Raw Base(bp)	Clean Reads	Clean Base(bp)	Phenotype
24XA11	CRX1925628	PRJCA045124	SAMC5795876	232528992	34879348800	232528990	34298492500	single-stem
24XA16	CRX1925630	PRJCA045124	SAMC5795878	214278624	32141793600	214269094	31665154704	single-stem
24XA30	CRX1925640	PRJCA045124	SAMC5795888	239298958	35894843700	239298956	35170513440	single-stem
24XA34	CRX1925642	PRJCA045124	SAMC5795890	211797520	31769628000	211790498	30862344800	single-stem
24XA43	CRX1925645	PRJCA045124	SAMC5795893	220201288	33030193200	220201286	32211971474	single-stem
24XA46	CRX1925646	PRJCA045124	SAMC5795894	213033300	31954995000	213024194	31090281206	single-stem
24XA48	CRX1925647	PRJCA045124	SAMC5795895	203167556	30475133400	203167554	30075731988	single-stem
24XA49	CRX1925648	PRJCA045124	SAMC5795896	213789446	32068416900	213789446	31626669764	single-stem
24XA51	CRX1925650	PRJCA045124	SAMC5795898	231112316	34666847400	231112316	33495439604	single-stem
24XA52	CRX1925651	PRJCA045124	SAMC5795899	207065714	31059857100	207065714	30808051776	single-stem
24XA55	CRX1925652	PRJCA045124	SAMC5795900	224900804	33735120600	224900802	33154415990	single-stem
24XH09	CRX1925677	PRJCA045124	SAMC5795925	239394478	35909171700	239394478	34990745250	single-stem
24XH11	CRX1925678	PRJCA045124	SAMC5795926	213833528	32075029200	213833528	31557075038	single-stem
24XH12	CRX1925679	PRJCA045124	SAMC5795927	237138970	35570845500	237138970	34523855122	single-stem
24XH16	CRX1925681	PRJCA045124	SAMC5795929	217430604	32614590600	217430604	31969074072	single-stem
24XH17	CRX1925682	PRJCA045124	SAMC5795930	229657214	34448582100	229657214	33670962826	single-stem
24XH33	CRX1925686	PRJCA045124	SAMC5795934	208274824	31241223600	208274824	30791144096	single-stem
24XH41	CRX1925691	PRJCA045124	SAMC5795939	218694670	32804200500	218694670	32334263178	single-stem
24XH45	CRX1925692	PRJCA045124	SAMC5795940	206869840	31030476000	206869840	29827448028	single-stem
24XH51	CRX1925694	PRJCA045124	SAMC5795942	211026340	31653951000	211026336	30968681888	single-stem
24XH58	CRX1925696	PRJCA045124	SAMC5795944	230895810	34634371500	230895806	33761355078	single-stem
24XH64	CRX1925699	PRJCA045124	SAMC5795947	216857222	32528583300	216857222	31476730250	single-stem
24XH36	CRX1925689	PRJCA045124	SAMC5795937	215093154	32263973100	215080058	32006189870	single-stem
24XA56	CRX1925653	PRJCA045124	SAMC5795901	213070458	31960568700	213070458	31127132616	single-stem
24XA50	CRX1925649	PRJCA045124	SAMC5795897	229699804	34454970600	229699804	34046884672	single-stem
24XA60	CRX1925655	PRJCA045124	SAMC5795903	209783340	31467501000	209783340	31114501134	single-stem
24XA61	CRX1925656	PRJCA045124	SAMC5795904	235922212	35388331800	235922210	34951597832	single-stem
24XA62	CRX1925657	PRJCA045124	SAMC5795905	221687120	33253068000	221687120	32769807176	single-stem
24XA63	CRX1925658	PRJCA045124	SAMC5795906	209660770	31449115500	209660768	31116268782	single-stem
24XA64	CRX1925659	PRJCA045124	SAMC5795907	228692404	34303860600	228692404	33818365544	single-stem
24XA65	CRX1925660	PRJCA045124	SAMC5795908	220843850	33126577500	220843850	32303687066	single-stem
24XA66	CRX1925661	PRJCA045124	SAMC5795909	219029428	32854414200	219029428	32068999994	single-stem
24XH30	CRX1925685	PRJCA045124	SAMC5795933	210496430	31574464500	210496430	30841313132	single-stem
24XH29	CRX1925684	PRJCA045124	SAMC5795932	237242166	35586324900	237242164	34969069014	single-stem
24XA58	CRX1925654	PRJCA045124	SAMC5795902	236976240	35546436000	236976238	34663696064	single-stem
24XA69	CRX1925662	PRJCA045124	SAMC5795910	220404988	33060748200	220404984	32482411530	single-stem
24XA71	CRX1925663	PRJCA045124	SAMC5795911	207105156	31065773400	207105154	30627890674	single-stem
24XA72	CRX1925664	PRJCA045124	SAMC5795912	212029332	31804399800	212029332	31378588284	single-stem
24XA73	CRX1925665	PRJCA045124	SAMC5795913	206962692	31044403800	206962690	30668707940	single-stem
24XA77	CRX1925667	PRJCA045124	SAMC5795915	231362848	34704427200	231362848	34249355462	single-stem
24XA79	CRX1925669	PRJCA045124	SAMC5795917	229341484	34401222600	229341482	33643225720	single-stem
24XA81	CRX1925670	PRJCA045124	SAMC5795918	235862962	35379444300	235862958	33999047874	single-stem
24XA82	CRX1925671	PRJCA045124	SAMC5795919	209242232	31386334800	209242232	30855990864	single-stem
24XA83	CRX1925672	PRJCA045124	SAMC5795920	202785440	30417816000	202785440	29956705906	single-stem
24XA87	CRX1925673	PRJCA045124	SAMC5795921	209409150	31411372500	209409150	30910686342	single-stem
24XH35	CRX1925688	PRJCA045124	SAMC5795936	204477802	30671670300	204477802	30004872700	single-stem
24XH59	CRX1925697	PRJCA045124	SAMC5795945	224369442	33655416300	224369440	33163598084	single-stem
24XH76	CRX1925703	PRJCA045124	SAMC5795951	228160720	34224108000	228160718	33960845864	single-stem
24XA41	CRX1925644	PRJCA045124	SAMC5795892	208345138	31251770700	208345138	30789581514	single-stem
24XH26	CRX1925683	PRJCA045124	SAMC5795931	202972742	30445911300	202972740	29999952642	single-stem
24XH39	CRX1925690	PRJCA045124	SAMC5795938	203976276	30596441400	203976276	30340545426	single-stem
24XH62	CRX1925698	PRJCA045124	SAMC5795946	224473860	33671079000	224473860	33147295336	single-stem
24XA05	CRX1925626	PRJCA045124	SAMC5795874	213100626	31965093900	213100624	31584809558	single-stem
24XH71	CRX1925701	PRJCA045124	SAMC5795949	238046084	35706912600	238046084	34551731292	single-stem
24XA17	CRX1925631	PRJCA045124	SAMC5795879	224145754	33621863100	224145754	33211626286	single-stem
24XA18	CRX1925632	PRJCA045124	SAMC5795880	212858174	31928726100	212849256	31518457490	single-stem
24XA20	CRX1925634	PRJCA045124	SAMC5795882	235742766	35361414900	235742766	34623457838	single-stem
24XA21	CRX1925635	PRJCA045124	SAMC5795883	207222020	31083303000	207222016	30405539834	single-stem
24XA23	CRX1925636	PRJCA045124	SAMC5795884	222753180	33412977000	222753180	32920144496	single-stem
24XA27	CRX1925638	PRJCA045124	SAMC5795886	228760468	34314070200	228760466	33748198006	single-stem
24XA29	CRX1925639	PRJCA045124	SAMC5795887	201298874	30194831100	201298872	29832564682	single-stem
24XA24	CRX1925637	PRJCA045124	SAMC5795885	220122374	33018356100	220122370	32488433818	multi-stem
24XA36	CRX1925643	PRJCA045124	SAMC5795891	210506146	31575921900	210500584	31079836612	multi-stem
24XH02	CRX1925674	PRJCA045124	SAMC5795922	216932960	32539944000	216932960	31866263534	multi-stem
24XH69	CRX1925700	PRJCA045124	SAMC5795948	222612346	33391851900	222612342	33144894958	multi-stem
24XH73	CRX1925702	PRJCA045124	SAMC5795950	203719616	30557942400	203719616	30043181182	multi-stem
24XH80	CRX1925705	PRJCA045124	SAMC5795953	235095406	35264310900	235095406	34639720580	multi-stem
24XH89	CRX1925706	PRJCA045124	SAMC5795954	200801206	30120180900	200801206	29630754970	multi-stem
24XA75	CRX1925666	PRJCA045124	SAMC5795914	228780834	34317125100	228780834	33575587016	multi-stem
24XA78	CRX1925668	PRJCA045124	SAMC5795916	238248426	35737263900	238248424	34787815072	multi-stem
24XA33	CRX1925641	PRJCA045124	SAMC5795889	214927198	32239079700	214927198	31567218054	multi-stem
24XH53	CRX1925695	PRJCA045124	SAMC5795943	228889024	34333353600	228889024	33525159484	multi-stem
24XA03	CRX1925625	PRJCA045124	SAMC5795873	216960308	32544046200	216960294	32024086878	multi-stem
24XA08	CRX1925627	PRJCA045124	SAMC5795875	211083650	31662547500	211083650	30889382956	multi-stem
24XH04	CRX1925675	PRJCA045124	SAMC5795923	220387024	33058053600	220387022	32103681456	multi-stem
24XH05	CRX1925676	PRJCA045124	SAMC5795924	223794140	33569121000	223794136	33004231788	multi-stem
24XH34	CRX1925687	PRJCA045124	SAMC5795935	227579106	34136865900	227579102	33495670690	multi-stem
24XH50	CRX1925693	PRJCA045124	SAMC5795941	209619664	31442949600	209619660	30998535638	multi-stem
24XH78	CRX1925704	PRJCA045124	SAMC5795952	228095478	34214321700	228095476	33152734582	multi-stem
24XA19	CRX1925633	PRJCA045124	SAMC5795881	230513746	34577061900	230513746	33765387628	multi-stem
24XA15	CRX1925629	PRJCA045124	SAMC5795877	229445474	34416821100	229445472	33921356692	multi-stem
24XH13	CRX1925680	PRJCA045124	SAMC5795928	237597874	35639681100	237597874	35047731814	multi-stem
