# Supplementary material for: Integrative GWAS and transcriptomic analyses reveal regulatory genes controlling shoot branching in sunflower
Source: Front Plant Sci. 2025 Sep 22;16:1674383. doi: 10.3389/fpls.2025.1674383 (PMC12497784; doi:10.3389/fpls.2025.1674383)
Supplement: Supplementary file 6 [file Table3.xlsx]

## Sheet: Sheet1
Chrom	Length（bp）	Num_SNP	Density(SNP/kb)
1	149502186	5139670	34.3786
2	174800439	6311567	36.1073
3	176490873	6049647	34.2774
4	208320189	6898364	33.1142
5	178169690	6257585	35.1215
6	148147350	4807519	32.4509
7	149542083	4789746	32.0294
8	167167940	6021324	36.0196
9	189665024	6853724	36.1359
10	181411567	6343979	34.9701
11	189830405	7096937	37.3857
12	163781230	5303515	32.3817
13	173487274	5967154	34.3953
14	173346949	5449544	31.4372
15	175671323	5900219	33.5867
16	206736614	7411790	35.8514
17	195042445	6673788	34.2171
