# Supplementary material for: Integrative GWAS and transcriptomic analyses reveal regulatory genes controlling shoot branching in sunflower
Source: Front Plant Sci. 2025 Sep 22;16:1674383. doi: 10.3389/fpls.2025.1674383 (PMC12497784; doi:10.3389/fpls.2025.1674383)
Supplement: Supplementary file 7 [file Table4.xlsx]

## Sheet: Sheet1
Gene ID	Protein ID	Start	End	Strand	Annotation	Start	End
HanXRQr2_Chr10g0422701	KAF5784938.1	12410306	12413713	-	putative deacetoxyvindoline 4-hydroxylase	12410306	12413713
HanXRQr2_Chr10g0422711	KAF5784939.1	12413946	12415519	-	putative ribosomal protein L33	12413946	12415519
HanXRQr2_Chr10g0422721	KAF5784940.1	12614442	12615543	+	putative transcription factor AS2-LOB family	12614442	12615543
HanXRQr2_Chr10g0422731	KAF5784941.1	12628399	12629838	-	putative transcription factor AS2-LOB family	12628399	12629838
HanXRQr2_Chr10g0422741	KAF5784942.1	12698850	12708288	-	putative NAD(+) ADP-ribosyltransferase	12698850	12708288
HanXRQr2_Chr10g0422751	KAF5784943.1	12707517	12708207	+	Unkown	12707517	12708207
HanXRQr2_Chr10g0422761	KAF5784944.1	12736925	12739884	+	putative cytochrome b561/ferric reductase transmembrane	12736925	12739884
HanXRQr2_Chr10g0422771	KAF5784945.1	12748630	12752659	-	putative deoxyhypusine monooxygenase	12748630	12752659
HanXRQr2_Chr10g0422781	KAF5784946.1	12749065	12749612	+	Unkown	12749065	12749612
HanXRQr2_Chr10g0422791	KAF5784947.1	12754645	12759478	+	putative vesicle transport protein Use1	12754645	12759478
HanXRQr2_Chr10g0422801	KAF5784948.1	12794992	12795552	-	putative transcription factor C2H2 family	12794992	12795552
HanXRQr2_Chr10g0422811	KAF5784949.1	12810222	12815357	-	putative transcription factor SSXT family	12810222	12815357
HanXRQr2_Chr10g0422821	snoRNA	12893645	12893751	+	snoRNA	12893645	12893751
HanXRQr2_Chr10g0422831	KAF5784950.1	12953502	12976064	+	Unkown	12953502	12976064
HanXRQr2_Chr10g0422841	KAF5784951.1	12959074	12959451	-	Unkown	12959074	12959451
HanXRQr2_Chr10g0422851	KAF5784952.1	12990727	12992166	-	putative protein-serine/threonine phosphatase	12990727	12992166
HanXRQr2_Chr10g0422861	KAF5784953.1	12993497	12994063	-	Unkown	12993497	12994063
HanXRQr2_Chr10g0422871	snoRNA	13046333	13046439	+	snoRNA	13046333	13046439
HanXRQr2_Chr10g0422881	lnc_RNA0	13137246	13140370	-	lnc_RNA0	13137246	13140370
HanXRQr2_Chr10g0422891	KAF5784954.1	13182002	13182706	+	Unkown	13182002	13182706
HanXRQr2_Chr10g0422901	KAF5784955.1	13182710	13183933	+	Unkown	13182710	13183933
HanXRQr2_Chr10g0422911	KAF5784956.1	13184048	13184825	+	Unkown	13184048	13184825
HanXRQr2_Chr10g0422921	KAF5784957.1	13192389	13194965	-	Core-2/I-Branching enzyme	13192389	13194965
HanXRQr2_Chr10g0422931	lnc_RNA1	13192410	13199341	+	lnc_RNA1	13192410	13199341
HanXRQr2_Chr10g0422941	KAF5784958.1	13200027	13202020	-	putative 14-3-3 protein	13200027	13202020
HanXRQr2_Chr10g0422951	KAF5784959.1	13202022	13202513	-	putative 14-3-3 protein	13202022	13202513
HanXRQr2_Chr10g0422961	KAF5784960.1	13216141	13216494	-	Unkown	13216141	13216494
HanXRQr2_Chr10g0422971	KAF5784961.1	13216859	13217879	-	Unkown	13216859	13217879
HanXRQr2_Chr10g0422981	KAF5784962.1	13219040	13219300	-	Unkown	13219040	13219300
HanXRQr2_Chr10g0422991	KAF5784963.1	13399859	13400401	-	Unkown	13399859	13400401
HanXRQr2_Chr10g0423001	KAF5784964.1	13426080	13437777	+	RRP12-like protein	13426080	13437777
HanXRQr2_Chr10g0423011	KAF5784965.1	13430156	13434778	-	DNA RNA polymerases superfamily protein	13430156	13434778
HanXRQr2_Chr10g0423021	KAF5784966.1	13437779	13439184	+	RRP12-like protein	13437779	13439184
HanXRQr2_Chr10g0423031	KAF5784967.1	13443869	13447063	-	putative transcription factor bHLH family	13443869	13447063
HanXRQr2_Chr10g0423041	KAF5784968.1	13476700	13477044	+	Unkown	13476700	13477044
HanXRQr2_Chr10g0423051	KAF5784969.1	13522011	13527649	+	carbohydrate kinase family protein	13522011	13527649
HanXRQr2_Chr10g0423061	KAF5784970.1	13532256	13536331	+	putative transcription factor interactor and regulator CCHC(Zn) family	13532256	13536331
HanXRQr2_Chr10g0423071	KAF5784971.1	13539804	13542528	-	putative glutathione transferase	13539804	13542528
HanXRQr2_Chr10g0423081	KAF5784972.1	13544135	13551474	-	putative tetratricopeptide-like helical domain superfamily	13544135	13551474
HanXRQr2_Chr10g0423091	KAF5784973.1	13556944	13563384	+	Zeta toxin	13556944	13563384
HanXRQr2_Chr10g0423101	KAF5784974.1	13570366	13572057	-	putative histone H1 winged helix-like DNA-binding domain superfamily	13570366	13572057
HanXRQr2_Chr10g0423111	lnc_RNA2	13571330	13572232	+	lnc_RNA2	13571330	13572232
HanXRQr2_Chr10g0423121	KAF5784975.1	13604991	13608341	-	putative transcription factor WRKY family	13604991	13608341
HanXRQr2_Chr10g0423131	KAF5784976.1	13705922	13706872	+	putative F-box domain-containing protein	13705922	13706872
HanXRQr2_Chr10g0423141	KAF5784977.1	13719233	13719682	-	putative plant self-incompatibility S1	13719233	13719682
HanXRQr2_Chr10g0423151	KAF5784978.1	13728366	13732686	-	Magnesium transporter MRS2-I-like	13728366	13732686
HanXRQr2_Chr10g0423161	KAF5784979.1	13734518	13736964	-	Photosystem II reaction center W protein, chloroplastic-like	13734518	13736964
HanXRQr2_Chr10g0423171	KAF5784980.1	13737634	13742271	-	Belongs to the glycosyltransferase 8 family	13737634	13742271
HanXRQr2_Chr10g0423181	KAF5784981.1	13754794	13763113	+	Belongs to the class-I pyridine nucleotide-disulfide oxidoreductase family	13754794	13763113
HanXRQr2_Chr10g0423191	lnc_RNA3	13764482	13767631	+	lnc_RNA	13764482	13767631
HanXRQr2_Chr10g0423201	lnc_RNA4	13770006	13773925	+	lnc_RNA	13770006	13773925
HanXRQr2_Chr10g0423211	KAF5784982.1	13792946	13798090	+	putative F-box domain%2C leucine-rich repeat domain superfamily F-box-like domain superfamily	13792946	13798090
HanXRQr2_Chr10g0423221	KAF5784983.1	13807361	13807775	+	putative transcription factor interactor and regulator CCHC(Zn) family	13807361	13807775
HanXRQr2_Chr10g0423231	KAF5784984.1	13863354	13864684	+	putative transcription factor interactor and regulator AUX-IAA family	13863354	13864684
HanXRQr2_Chr10g0423241	KAF5784985.1	13870131	13878345	-	putative histone acetyltransferase chromatin remodeler Bromodomain family	13870131	13878345
HanXRQr2_Chr10g0423251	snoRNA3	13884314	13884419	+	snoRNA3	13884314	13884419
HanXRQr2_Chr10g0423261	KAF5784986.1	13907947	13909035	-	UEV domain	13907947	13909035
HanXRQr2_Chr10g0423271	KAF5784987.1	14011960	14014299	-	Plant-specific domain TIGR01615 family protein	14011960	14014299
HanXRQr2_Chr10g0423281	KAF5784988.1	14269214	14269791	-	Unkown	14269214	14269791
HanXRQr2_Chr10g0423291	KAF5784989.1	14272767	14275487	+	putative histone H2A histone-fold	14272767	14275487
HanXRQr2_Chr10g0423301	KAF5784990.1	14424360	14430586	-	putative protein LONGIFOLIA 1/2	14424360	14430586
HanXRQr2_Chr10g0423311	KAF5784991.1	14446665	14446904	-	putative ribosomal protein S28e	14446665	14446904
HanXRQr2_Chr10g0423321	KAF5784992.1	14483005	14484385	-	Unkown	14483005	14484385
HanXRQr2_Chr10g0423331	KAF5784993.1	14484388	14485365	-	Armadillo/beta-catenin-like repeats	14484388	14485365
HanXRQr2_Chr10g0423341	KAF5784994.1	14485367	14485774	-	Armadillo/beta-catenin-like repeats	14485367	14485774
HanXRQr2_Chr10g0423351	KAF5784995.1	14485776	14486055	-	Unkown	14485776	14486055
HanXRQr2_Chr10g0423361	lnc_RNA5	15133416	15133784	+	lnc_RNA5	15133416	15133784
HanXRQr2_Chr10g0423371	KAF5784996.1	15231974	15233032	-	putative F-box domain	15231974	15233032
HanXRQr2_Chr10g0423381	KAF5784997.1	15239845	15240892	-	putative RNA recognition motif domain	15239845	15240892
HanXRQr2_Chr10g0423391	lnc_RNA6	15246826	15250484	+	lnc_RNA6	15246826	15250484
HanXRQr2_Chr10g0423401	KAF5784998.1	15298070	15298662	+	putative ribosomal protein L24e/L24 superfamily	15298070	15298662
HanXRQr2_Chr10g0423411	lnc_RNA7	15307621	15319608	-	lnc_RNA7	15307621	15319608
HanXRQr2_Chr10g0423421	KAF5784999.1	15376559	15377281	+	Unkown	15376559	15377281
HanXRQr2_Chr10g0423431	KAF5785000.1	15407872	15409090	-	Unkown	15407872	15409090
HanXRQr2_Chr10g0423441	KAF5785001.1	15469564	15470167	+	putative ribosomal protein L24e/L24 superfamily	15469564	15470167
HanXRQr2_Chr10g0423451	snoRNA4	15621368	15621473	-	snoRNA4	15621368	15621473
HanXRQr2_Chr10g0423461	KAF5785002.1	15917972	15924578	+	Unkown	15917972	15924578
HanXRQr2_Chr10g0423471	KAF5785003.1	15919277	15920688	-	putative ribosomal protein L22/L17	15919277	15920688
HanXRQr2_Chr10g0423481	KAF5785004.1	15921087	15921879	-	Unkown	15921087	15921879
HanXRQr2_Chr10g0423491	KAF5785005.1	15930981	15936480	+	DRG Family Regulatory Proteins, Tma46	15930981	15936480
HanXRQr2_Chr10g0423501	KAF5785006.1	15945021	15952138	-	putative peptidylprolyl isomerase	15945021	15952138
HanXRQr2_Chr10g0423511	KAF5785007.1	15945061	15946043	+	Unkown	15945061	15946043
HanXRQr2_Chr10g0423521	KAF5785008.1	15967790	15968587	+	Unkown	15967790	15968587
HanXRQr2_Chr10g0423531	KAF5785009.1	16027189	16027518	-	Unkown	16027189	16027518
HanXRQr2_Chr10g0423541	KAF5785010.1	16085757	16087091	+	putative serine/threonine-protein phosphatase with EF-hands	16085757	16087091
HanXRQr2_Chr10g0423551	KAF5785011.1	16105789	16124293	+	putative calcium-transporting ATPase	16105789	16124293
HanXRQr2_Chr10g0423561	KAF5785012.1	16122911	16123693	-	Unkown	16122911	16123693
HanXRQr2_Chr10g0423571	lnc_RNA8	16150250	16150765	+	lnc_RNA8	16150250	16150765
HanXRQr2_Chr10g0423581	KAF5785013.1	16283390	16286308	+	putative calcium-transporting ATPase	16283390	16286308
HanXRQr2_Chr10g0423591	KAF5785014.1	16319646	16320278	-	Unkown	16319646	16320278
HanXRQr2_Chr10g0423601	KAF5785015.1	16341496	16343605	+	Unkown	16341496	16343605
HanXRQr2_Chr10g0423611	KAF5785016.1	16345834	16349236	-	Unkown	16345834	16349236
HanXRQr2_Chr10g0423621	KAF5785017.1	16354240	16355458	+	putative calcium-transporting ATPase	16354240	16355458
HanXRQr2_Chr10g0423631	KAF5785018.1	16355500	16357009	+	putative calcium-transporting ATPase	16355500	16357009
HanXRQr2_Chr10g0423641	KAF5785019.1	16357215	16358244	-	Unkown	16357215	16358244
HanXRQr2_Chr10g0423651	miRNA	16433763	16433857	-	miRNA	16433763	16433857
HanXRQr2_Chr10g0423661	KAF5785020.1	16482500	16483348	+	Unkown	16482500	16483348
HanXRQr2_Chr10g0423671	KAF5785021.1	16483643	16485124	+	Unkown	16483643	16485124
HanXRQr2_Chr10g0423681	KAF5785022.1	16515537	16515955	-	putative ribonucleoside-diphosphate reductase	16515537	16515955
HanXRQr2_Chr10g0423691	KAF5785023.1	16517104	16519074	-	Unkown	16517104	16519074
HanXRQr2_Chr10g0423701	lnc_RNA9	16739490	16740107	-	lnc_RNA9	16739490	16740107
HanXRQr2_Chr10g0423711	lnc_RNA10	16759634	16760028	-	lnc_RNA10	16759634	16760028
HanXRQr2_Chr10g0423721	miRNA2	16760046	16760145	-	miRNA2	16760046	16760145
HanXRQr2_Chr10g0423731	KAF5785024.1	16793681	16805236	+	putative protein-serine/threonine phosphatase protein kinase CMGC-GSKL family	16793681	16805236
HanXRQr2_Chr10g0423741	KAF5785025.1	16805627	16807254	+	putative Longin-like domain superfamily AP complex mu/sigma subunit protein	16805627	16807254
HanXRQr2_Chr10g0423751	lnc_RNA11	16808085	16809485	+	lnc_RNA11	16808085	16809485
HanXRQr2_Chr10g0423761	KAF5785026.1	16812476	16815115	+	Belongs to the BI1 family	16812476	16815115
HanXRQr2_Chr10g0423771	KAF5785027.1	16834368	16837378	+	Belongs to the BI1 family	16834368	16837378
HanXRQr2_Chr10g0423781	KAF5785028.1	16866736	16868833	+	Belongs to the BI1 family	16866736	16868833
HanXRQr2_Chr10g0423791	KAF5785029.1	16905480	16905916	-	Unkown	16905480	16905916
HanXRQr2_Chr10g0423801	lnc_RNA13	16950975	16951307	+	lnc_RNA13	16950975	16951307
HanXRQr2_Chr10g0423811	KAF5785030.1	17039604	17040456	-	Unkown	17039604	17040456
HanXRQr2_Chr10g0423821	KAF5785031.1	17060109	17065741	+	putative SLC26A/SulP transporte STAS domain superfamily	17060109	17065741
