# Supplementary material for: Integrative GWAS and transcriptomic analyses reveal regulatory genes controlling shoot branching in sunflower
Source: Front Plant Sci. 2025 Sep 22;16:1674383. doi: 10.3389/fpls.2025.1674383 (PMC12497784; doi:10.3389/fpls.2025.1674383)
Supplement: Supplementary file 8 [file Table5.xlsx]

## Sheet: Sheet1
Sample	Accession Number	BioProject accession	BioSample accession	Total clean reads	Clean Reads Rate(%)	Mapping rate	Clean Q30 Bases Rate(%)	Total gene number
SH18-1	CRR2068268	PRJCA045123	SAMC5795853	45927352	98.28	0.9133	97.02	39747
SH18-2	CRR2068269	PRJCA045123	SAMC5795854	43667980	97.8	0.9208	97.15	38887
SH18-3	CRR2068270	PRJCA045123	SAMC5795855	45606486	97.97	0.9138	97.05	39829
MH15-1	CRR2068271	PRJCA045123	SAMC5795856	46970260	97.72	0.9255	97.14	40438
MH15-2	CRR2068272	PRJCA045123	SAMC5795857	45189302	97.72	0.9219	97.23	40649
MH15-3	CRR2068273	PRJCA045123	SAMC5795858	44688444	97.99	0.9206	97.25	40837
