# Supplementary material for: Integrative GWAS and transcriptomic analyses reveal regulatory genes controlling shoot branching in sunflower
Source: Front Plant Sci. 2025 Sep 22;16:1674383. doi: 10.3389/fpls.2025.1674383 (PMC12497784; doi:10.3389/fpls.2025.1674383)
Supplement: Supplementary file 9 [file Table6.xlsx]

## Sheet: Sheet1
Chr	Pos	P value	Gene_Position	var_pos_gene	gene_var_type	gene_var_info
Chr10	12404548	1.32853e-09	exonic	gene-HanXRQr2_Chr10g0422691	synonymous SNV	gene-HanXRQr2_Chr10g0422691:mrna.HanXRQr2_Chr10g0422691:exon4:c.C1080T:p.T360T
Chr10	13564764	1.34163e-09	downstream	gene-HanXRQr2_Chr10g0423091	-	-
Chr10	13573404	8.3301e-10	upstream	gene-HanXRQr2_Chr10g0423101	-	-
Chr10	13733722	3.26245e-10	upstream;downstream	gene-HanXRQr2_Chr10g0423151	-	-
Chr10	13733722	3.26245e-10	upstream;downstream	gene-HanXRQr2_Chr10g0423161	-	-
Chr10	13736289	8.99629e-10	intronic	gene-HanXRQr2_Chr10g0423161	-	-
Chr10	13736387	5.30096e-11	intronic	gene-HanXRQr2_Chr10g0423161	-	-
Chr10	13736407	2.67685e-10	intronic	gene-HanXRQr2_Chr10g0423161	-	-
Chr10	13756482	2.12113e-11	intronic	gene-HanXRQr2_Chr10g0423181	-	-
Chr10	13756823	5.74021e-11	exonic	gene-HanXRQr2_Chr10g0423181	synonymous SNV	gene-HanXRQr2_Chr10g0423181:mrna.HanXRQr2_Chr10g0423181:exon2:c.C555T:p.A185A
Chr10	13756979	1.43136e-09	intronic	gene-HanXRQr2_Chr10g0423181	-	-
Chr10	13757144	4.49615e-10	intronic	gene-HanXRQr2_Chr10g0423181	-	-
Chr10	13757276	8.49434e-11	intronic	gene-HanXRQr2_Chr10g0423181	-	-
Chr10	13757402	6.75704e-11	intronic	gene-HanXRQr2_Chr10g0423181	-	-
Chr10	13759587	6.1371e-10	exonic	gene-HanXRQr2_Chr10g0423181	synonymous SNV	gene-HanXRQr2_Chr10g0423181:mrna.HanXRQr2_Chr10g0423181:exon4:c.C1009T:p.L337L
Chr10	13762080	2.61706e-12	downstream	gene-HanXRQr2_Chr10g0423181	-	-
Chr10	13762096	1.08713e-12	downstream	gene-HanXRQr2_Chr10g0423181	-	-
Chr10	13762385	1.24187e-09	downstream	gene-HanXRQr2_Chr10g0423181	-	-
Chr10	13762759	1.76218e-09	downstream	gene-HanXRQr2_Chr10g0423181	-	-
Chr10	13762807	1.3825e-09	downstream	gene-HanXRQr2_Chr10g0423181	-	-
Chr10	13792130	1.32373e-09	upstream	gene-HanXRQr2_Chr10g0423211	-	-
Chr10	13794584	5.60308e-10	intronic	gene-HanXRQr2_Chr10g0423211	-	-
Chr10	13795383	3.73964e-11	intronic	gene-HanXRQr2_Chr10g0423211	-	-
Chr10	13795708	3.41662e-11	intronic	gene-HanXRQr2_Chr10g0423211	-	-
Chr10	13795721	2.8756e-11	intronic	gene-HanXRQr2_Chr10g0423211	-	-
Chr10	13796511	2.05053e-10	intronic	gene-HanXRQr2_Chr10g0423211	-	-
Chr10	13796512	2.05053e-10	intronic	gene-HanXRQr2_Chr10g0423211	-	-
Chr10	13796794	1.87435e-10	exonic	gene-HanXRQr2_Chr10g0423211	synonymous SNV	gene-HanXRQr2_Chr10g0423211:mrna.HanXRQr2_Chr10g0423211:exon7:c.T1491C:p.G497G
Chr10	13796882	2.12112e-11	intronic	gene-HanXRQr2_Chr10g0423211	-	-
Chr10	13797576	3.37442e-10	exonic	gene-HanXRQr2_Chr10g0423211	synonymous SNV	gene-HanXRQr2_Chr10g0423211:mrna.HanXRQr2_Chr10g0423211:exon9:c.C1671T:p.D557D
Chr10	13797699	1.0952e-10	intronic	gene-HanXRQr2_Chr10g0423211	-	-
Chr10	13797709	8.39949e-11	intronic	gene-HanXRQr2_Chr10g0423211	-	-
Chr10	13797846	4.79673e-10	exonic	gene-HanXRQr2_Chr10g0423211	nonsynonymous SNV	gene-HanXRQr2_Chr10g0423211:mrna.HanXRQr2_Chr10g0423211:exon10:c.A1793G:p.Q598R
Chr10	13798410	1.7819e-11	downstream	gene-HanXRQr2_Chr10g0423211	-	-
Chr10	13798588	1.24904e-09	downstream	gene-HanXRQr2_Chr10g0423211	-	-
Chr10	13799435	6.49392e-12	downstream	gene-HanXRQr2_Chr10g0423211	-	-
Chr10	13867608	1.99827e-12	intergenic	gene-HanXRQr2_Chr10g0423231	-	-
Chr10	13867608	1.99827e-12	intergenic	gene-HanXRQr2_Chr10g0423241	-	-
Chr10	13867656	6.3169e-11	intergenic	gene-HanXRQr2_Chr10g0423231	-	-
Chr10	13867656	6.3169e-11	intergenic	gene-HanXRQr2_Chr10g0423241	-	-
Chr10	13867657	8.42905e-11	intergenic	gene-HanXRQr2_Chr10g0423231	-	-
Chr10	13867657	8.42905e-11	intergenic	gene-HanXRQr2_Chr10g0423241	-	-
Chr10	13867663	6.3169e-11	intergenic	gene-HanXRQr2_Chr10g0423231	-	-
Chr10	13867663	6.3169e-11	intergenic	gene-HanXRQr2_Chr10g0423241	-	-
Chr10	13867691	4.74835e-12	intergenic	gene-HanXRQr2_Chr10g0423231	-	-
Chr10	13867691	4.74835e-12	intergenic	gene-HanXRQr2_Chr10g0423241	-	-
Chr10	13867836	4.7737e-10	intergenic	gene-HanXRQr2_Chr10g0423231	-	-
Chr10	13867836	4.7737e-10	intergenic	gene-HanXRQr2_Chr10g0423241	-	-
Chr10	13869370	8.00753e-10	downstream	gene-HanXRQr2_Chr10g0423241	-	-
Chr10	13869391	3.44683e-10	downstream	gene-HanXRQr2_Chr10g0423241	-	-
Chr10	13869438	4.7586e-11	downstream	gene-HanXRQr2_Chr10g0423241	-	-
Chr10	13869444	7.91875e-10	downstream	gene-HanXRQr2_Chr10g0423241	-	-
Chr10	13869558	2.53384e-10	downstream	gene-HanXRQr2_Chr10g0423241	-	-
Chr10	13869576	8.42903e-11	downstream	gene-HanXRQr2_Chr10g0423241	-	-
Chr10	13869581	1.7594e-09	downstream	gene-HanXRQr2_Chr10g0423241	-	-
Chr10	13869593	1.95281e-10	downstream	gene-HanXRQr2_Chr10g0423241	-	-
Chr10	13870392	4.65954e-10	downstream	gene-HanXRQr2_Chr10g0423241	-	-
Chr10	13870434	3.44691e-10	downstream	gene-HanXRQr2_Chr10g0423241	-	-
Chr10	13870615	3.74162e-10	downstream	gene-HanXRQr2_Chr10g0423241	-	-
Chr10	13870809	8.39953e-11	intronic	gene-HanXRQr2_Chr10g0423241	-	-
Chr10	13870876	1.78192e-11	intronic	gene-HanXRQr2_Chr10g0423241	-	-
Chr10	15113775	8.66511e-10	intergenic	gene-HanXRQr2_Chr10g0423351	-	-
Chr10	15113775	8.66511e-10	intergenic	gene-HanXRQr2_Chr10g0423371	-	-
Chr10	16814200	1.73103e-09	intronic	gene-HanXRQr2_Chr10g0423761	-	-
Chr10	16834917	8.20885e-10	intronic	gene-HanXRQr2_Chr10g0423771	-	-
Chr10	17125919	1.41646e-10	intergenic	gene-HanXRQr2_Chr10g0423821	-	-
Chr10	17125919	1.41646e-10	intergenic	gene-HanXRQr2_Chr10g0423841	-	-
Chr10	17125937	7.88694e-10	intergenic	gene-HanXRQr2_Chr10g0423821	-	-
Chr10	17125937	7.88694e-10	intergenic	gene-HanXRQr2_Chr10g0423841	-	-
Chr10	17126364	9.10477e-11	intergenic	gene-HanXRQr2_Chr10g0423821	-	-
Chr10	17126364	9.10477e-11	intergenic	gene-HanXRQr2_Chr10g0423841	-	-
