# Supplementary material for: Integrative GWAS and transcriptomic analyses reveal regulatory genes controlling shoot branching in sunflower
Source: Front Plant Sci. 2025 Sep 22;16:1674383. doi: 10.3389/fpls.2025.1674383 (PMC12497784; doi:10.3389/fpls.2025.1674383)
Supplement: Supplementary file 10 [file Table7.xlsx]

## Sheet: Sheet1
Gene ID	Functions	log2FC	p-value
HanXRQr2_Chr10g0422711	Putative ribosomal protein, involved in the BRC1-regulated shoot branching network and can be suppressed by BRC1	-1.04214	0.00471507
HanXRQr2_Chr10g0422791	Putative vesicle transport protein. Vesicle transport proteins, particularly members of the SNARE complex such as VAMP721/722 and SYP121, play a critical regulatory role in plant shoot branching by modulating PIN-mediated polar auxin transport.	2.38648	0.000205
HanXRQr2_Chr10g0422851	Putative serine/threonine protein phosphatase, BSU1, Metallo-dependent phosphatase-like protein； BSU1, a key phosphatase in the brassinosteroid (BR) signaling pathway, may indirectly influence shoot branching by modulating auxin transport through BR-mediated regulation of PIN protein polarity, although its direct role in axillary bud activation remains to be experimentally validated.	3.85998	0.00237573
HanXRQr2_Chr10g0422931(lnc_RNA1)	lncRNA1	-3.26894	6.5324e-05
HanXRQr2_Chr10g0423001	Uncharacterized protein	-6.91339	3.16455e-08
HanXRQr2_Chr10g0423021	Uncharacterized protein	-8.7915	2.61548e-08
HanXRQr2_Chr10g0423111(lnc_RNA2)	lncRNA2	1.41416	0.00459066
HanXRQr2_Chr10g0423291	Histone H2A and its variant H2A.Z have been implicated in shoot branching regulation, potentially by modulating chromatin accessibility and hormone-responsive gene expression.	1.2582	0.000948179
HanXRQr2_Chr10g0423381	Putative nucleotide-binding alpha-beta plait domain-containing protein, have a function of RNA-binding	-5.49071	1.21348e-07
HanXRQr2_Chr10g0423461	Uncharacterized protein	-1.72411	0.0178529
HanXRQr2_Chr10g0423551	Calcium-transporting ATPase	3.9381	0.000100631
HanXRQr2_Chr10g0423561	Uncharacterized protein	4.7825	0.0126439
HanXRQr2_Chr10g0423211	F-box domain, leucine-rich repeat domain superfamily, F-box-like domain superfamily	0.445258	0.0273878
